# Supplementary material for: Enzymatic Synthesis of Structured Lipids Enriched with Medium- and Long-Chain Triacylglycerols via Pickering Emulsion-Assisted Interfacial Catalysis: A Preliminary Exploration
Source: Molecules. 2024 Feb 19;29(4):915. doi: 10.3390/molecules29040915 (PMC10893273; doi:10.3390/molecules29040915)
Supplement: Supplementary file 1 [file molecules-29-00915-s001.zip]

Archive with 1 entries (1 files):
- molecules-2840491-supplementary.pdf
